# Supplementary material for: Vascular Notch-Related Protein Expression in a Rat Model of Central Venous Catheter-Associated Candida albicans Infection Under Antifungal and Prostaglandin-Pathway Interventions
Source: Pathogens. 2026 Jul 17;15(7):748. doi: 10.3390/pathogens15070748 (PMC13415132; doi:10.3390/pathogens15070748)
Supplement: Supplementary file 1 [file pathogens-15-00748-s001.zip]

Archive with 3 entries (3 files):
- Supplementary Figures (S1–S7).pdf
- Supplementary File 1 — Supplementary Methods.pdf
- Supplementary Table S1.pdf
